# Supplementary material for: 4D Doppler Ultrasound in High Grade Serous Ovarian Cancer Vascularity Evaluation—Preliminary Study
Source: Diagnostics (Basel). 2021 Mar 24;11(4):582. doi: 10.3390/diagnostics11040582 (PMC8064103; doi:10.3390/diagnostics11040582)
Supplement: Supplementary file 1 [file diagnostics-11-00582-s001.zip]

Archive with 4 entries (4 files):
- VIDEO 1.avi
- Video 2.avi
- Video 3.avi
- Video 4.mp4
